# Supplementary material for: Neurocognitive Effects of Cocoa and Red-Berries Consumption in Healthy Adults
Source: Nutrients. 2021 Dec 21;14(1):1. doi: 10.3390/nu14010001 (PMC8746322; doi:10.3390/nu14010001)
Supplement: Supplementary file 1 [file nutrients-14-00001-s001.zip]

Archive with 1 entries (1 files):
- Table s1.pdf
